# Supplementary material for: Spine Alignment in Standing and Maximal Upper Limb Elevation in Baseball Players with Lumbar Spondylolysis and Those without Low Back Pain
Source: Int J Environ Res Public Health. 2023 Feb 12;20(4):3231. doi: 10.3390/ijerph20043231 (PMC9965598; doi:10.3390/ijerph20043231)
Supplement: Supplementary file 1 [file ijerph-20-03231-s001.zip]

Archive with 1 entries (1 files):
- ijerph-2130328-supplementary.xlsx
