# Supplementary material for: Spine Alignment in Standing and Maximal Upper Limb Elevation in Baseball Players with Lumbar Spondylolysis and Those without Low Back Pain
Source: Int J Environ Res Public Health. 2023 Feb 12;20(4):3231. doi: 10.3390/ijerph20043231 (PMC9965598; doi:10.3390/ijerph20043231)
Supplement: Supplementary file 1 [file ijerph-20-03231-s001.zip › ijerph-2130328-supplementary.xlsx]

## Sheet: Data
Group	LL (standing)	LL (elevation position)	SS (standing)	SS (elevation position)	TK
1	32	31.9	38	38.9	26.6
1	44.3	42.7	43.3	40.6	11.8
1	43	57	42.4	45.2	25.2
1	38.6	40.3	29.3	33.1	18.1
1	29.9	33	25.6	28.7	17.8
1	31.1	31.3	28.3	27.9	24.1
1	39.6	43.5	39.9	41.4	25.6
1	36.9	39.5	33.6	36.8	27.7
2	25.5	36.4	36.4	42.4	22.3
2	29.7	34.4	28.4	32.1	30.6
2	17.6	22.3	20.4	18.8	18.2
2	31.7	28.3	28.2	36.6	21.5
2	33	31.7	21.3	31.7	24.4
2	31.5	30.7	23	28.9	27.6
2	35.2	35	32.7	33.8	22.5
2	27.4	25	24.7	30.4	19.7
